# Supplementary material for: Effects of Trichoderma asperellum 6S-2 on Apple Tree Growth and Replanted Soil Microbial Environment
Source: J Fungi (Basel). 2022 Jan 7;8(1):63. doi: 10.3390/jof8010063 (PMC8778220; doi:10.3390/jof8010063)
Supplement: Supplementary file 1 [file jof-08-00063-s001.zip]

Archive with 1 entries (1 files):
- jof-1533036-supplementary.pdf
